# Supplementary material for: Drosophila Nesprin-1 Isoforms Differentially Contribute to Muscle Function
Source: Cells. 2021 Nov 6;10(11):3061. doi: 10.3390/cells10113061 (PMC8616381; doi:10.3390/cells10113061)
Supplement: Supplementary file 1 [file cells-10-03061-s001.zip]

Archive with 1 entries (1 files):
- cells-1431556-supplementary.pdf
